# Supplementary material for: The Proteasome-Family-Members-Based Prognostic Model Improves the Risk Classification for Adult Acute Myeloid Leukemia
Source: Biomedicines. 2024 Sep 22;12(9):2147. doi: 10.3390/biomedicines12092147 (PMC11429122; doi:10.3390/biomedicines12092147)
Supplement: Supplementary file 1 [file biomedicines-12-02147-s001.zip]

Archive with 1 entries (1 files):
- biomedicines-3153212-supplementary.pdf
